# Supplementary material for: Inspection on the Mechanism of SARS-CoV-2 Inhibition by Penciclovir: A Molecular Dynamic Study
Source: Molecules. 2022 Dec 26;28(1):191. doi: 10.3390/molecules28010191 (PMC9821970; doi:10.3390/molecules28010191)
Supplement: Supplementary file 1 [file molecules-28-00191-s001.zip]

Archive with 3 entries (3 files):
- molecules-2097363-supplementary.pdf
- VideoS1.mp4
- VideoS2.mp4
